# Supplementary material for: Ultrasensitive response motifs: basic amplifiers in molecular signalling networks
Source: Open Biol. 2013 Apr;3(4):130031. doi: 10.1098/rsob.130031 (PMC3718334; doi:10.1098/rsob.130031)
Supplement: SBML Models [file rsob130031-s2.zip]

Archive with 9 entries (9 files):
- Bistability Model.xml
- Homeostasis Model.xml
- Motif 1_Positive Cooperative Binding.xml
- Motif 2_Homodimerization.xml
- Motif 3_Multistep Signaling.xml
- Motif 4_Molecular Titration.xml
- Motif 5_Zero-order Ultrasensitivity.xml
- Motif 6_Positive Feedback.xml
- Oscillation Model.xml
