# Supplementary material for: Ultrasensitive response motifs: basic amplifiers in molecular signalling networks
Source: Open Biol. 2013 Apr;3(4):130031. doi: 10.1098/rsob.130031 (PMC3718334; doi:10.1098/rsob.130031)
Supplement: SBML Models [file rsob130031-s2.zip › Motif 2_Homodimerization.xml]

<?xml version="1.0" encoding="UTF-8"?>
<!-- Ultrasensitive motif: Homodimerization. Created by Qiang Zhang qzhang@thehamner.org 8/17/2012 -->
<sbml xmlns = "http://www.sbml.org/sbml/level2" level = "2" version = "1">
   <model>
      <notes>
         <p xmlns = "http://www.w3.org/1999/xhtml">
            <body/>
         </p>
      </notes>
      <listOfCompartments>
         <compartment id = "compartment" size = "1"/>
      </listOfCompartments>
      <listOfSpecies>
         <species id = "R" boundaryCondition = "false" initialConcentration = "1000" compartment = "compartment"/>
         <species id = "LR" boundaryCondition = "false" initialConcentration = "0" compartment = "compartment"/>
         <species id = "LRRL" boundaryCondition = "false" initialConcentration = "0" compartment = "compartment"/>
         <species id = "L" boundaryCondition = "true" initialConcentration = "1" compartment = "compartment"/>
      </listOfSpecies>
      <listOfParameters>
         <parameter id = "k1" value = "0.01"/>
         <parameter id = "k2" value = "0.1"/>
         <parameter id = "k3" value = "0.001"/>
         <parameter id = "k4" value = "0.1"/>
      </listOfParameters>
      <listOfReactions>
         <reaction id = "J0" reversible = "false">
            <listOfReactants>
               <speciesReference species = "L" stoichiometry = "1"/>
               <speciesReference species = "R" stoichiometry = "1"/>
            </listOfReactants>
            <listOfProducts>
               <speciesReference species = "LR" stoichiometry = "1"/>
            </listOfProducts>
            <kineticLaw>
               <math xmlns = "http://www.w3.org/1998/Math/MathML">
                  <apply>
                     <minus/>
                     <apply>
                        <times/>
                        <ci>
                              k1
                        </ci>
                        <ci>
                              L
                        </ci>
                        <ci>
                              R
                        </ci>
                     </apply>
                     <apply>
                        <times/>
                        <ci>
                              k2
                        </ci>
                        <ci>
                              LR
                        </ci>
                     </apply>
                  </apply>
               </math>
            </kineticLaw>
         </reaction>
         <reaction id = "J1" reversible = "false">
            <listOfReactants>
               <speciesReference species = "LR" stoichiometry = "2"/>
            </listOfReactants>
            <listOfProducts>
               <speciesReference species = "LRRL" stoichiometry = "1"/>
            </listOfProducts>
            <kineticLaw>
               <math xmlns = "http://www.w3.org/1998/Math/MathML">
                  <apply>
                     <minus/>
                     <apply>
                        <times/>
                        <ci>
                              k3
                        </ci>
                        <ci>
                              LR
                        </ci>
                        <ci>
                              LR
                        </ci>
                     </apply>
                     <apply>
                        <times/>
                        <ci>
                              k4
                        </ci>
                        <ci>
                              LRRL
                        </ci>
                     </apply>
                  </apply>
               </math>
            </kineticLaw>
         </reaction>
      </listOfReactions>
   </model>
</sbml>
