# Supplementary material for: Ultrasensitive response motifs: basic amplifiers in molecular signalling networks
Source: Open Biol. 2013 Apr;3(4):130031. doi: 10.1098/rsob.130031 (PMC3718334; doi:10.1098/rsob.130031)
Supplement: SBML Models [file rsob130031-s2.zip › Motif 5_Zero-order Ultrasensitivity.xml]

<?xml version="1.0" encoding="UTF-8"?>
<!--  Ultrasensitive motif: Zero-order ultrasensitivity. Created by Qiang Zhang qzhang@thehamner.org 1/21/2013  -->
<sbml xmlns = "http://www.sbml.org/sbml/level2" level = "2" version = "1">
   <model>
      <notes>
         <p xmlns = "http://www.w3.org/1999/xhtml">
            <body/>
         </p>
      </notes>
      <listOfCompartments>
         <compartment id = "compartment" size = "1"/>
      </listOfCompartments>
      <listOfSpecies>
         <species id = "S" boundaryCondition = "false" initialConcentration = "1" compartment = "compartment"/>
         <species id = "Sp" boundaryCondition = "false" initialConcentration = "0" compartment = "compartment"/>
         <species id = "KN" boundaryCondition = "true" initialConcentration = "1" compartment = "compartment"/>
         <species id = "PPT" boundaryCondition = "true" initialConcentration = "1" compartment = "compartment"/>
      </listOfSpecies>
      <listOfParameters>
         <parameter id = "k1" value = "0.1"/>
         <parameter id = "Km1" value = "1"/>
         <parameter id = "k2" value = "0.1"/>
         <parameter id = "Km2" value = "1"/>
      </listOfParameters>
      <listOfReactions>
         <reaction id = "J0" reversible = "false">
            <listOfReactants>
               <speciesReference species = "S" stoichiometry = "1"/>
            </listOfReactants>
            <listOfProducts>
               <speciesReference species = "Sp" stoichiometry = "1"/>
            </listOfProducts>
            <listOfModifiers>
               <modifierSpeciesReference species = "KN"/>
            </listOfModifiers>
            <kineticLaw>
               <math xmlns = "http://www.w3.org/1998/Math/MathML">
                  <apply>
                     <divide/>
                     <apply>
                        <times/>
                        <ci>
                              k1
                        </ci>
                        <ci>
                              KN
                        </ci>
                        <ci>
                              S
                        </ci>
                     </apply>
                     <apply>
                        <plus/>
                        <ci>
                              Km1
                        </ci>
                        <ci>
                              S
                        </ci>
                     </apply>
                  </apply>
               </math>
            </kineticLaw>
         </reaction>
         <reaction id = "J1" reversible = "false">
            <listOfReactants>
               <speciesReference species = "Sp" stoichiometry = "1"/>
            </listOfReactants>
            <listOfProducts>
               <speciesReference species = "S" stoichiometry = "1"/>
            </listOfProducts>
            <listOfModifiers>
               <modifierSpeciesReference species = "PPT"/>
            </listOfModifiers>
            <kineticLaw>
               <math xmlns = "http://www.w3.org/1998/Math/MathML">
                  <apply>
                     <divide/>
                     <apply>
                        <times/>
                        <ci>
                              k2
                        </ci>
                        <ci>
                              PPT
                        </ci>
                        <ci>
                              Sp
                        </ci>
                     </apply>
                     <apply>
                        <plus/>
                        <ci>
                              Km2
                        </ci>
                        <ci>
                              Sp
                        </ci>
                     </apply>
                  </apply>
               </math>
            </kineticLaw>
         </reaction>
      </listOfReactions>
   </model>
</sbml>
